# Supplementary material for: The Impact of Vegan Diet in the Prevention and Treatment of Type 2 Diabetes: A Systematic Review
Source: Nutrients. 2021 Jun 21;13(6):2123. doi: 10.3390/nu13062123 (PMC8235036; doi:10.3390/nu13062123)
Supplement: Supplementary file 1 [file nutrients-13-02123-s001.zip]

Archive with 1 entries (1 files):
- nutrients-1240057-supplementary.pdf
